# Supplementary material for: Early Forms of α-Synuclein Pathology Are Associated with Neuronal Complex I Deficiency in the Substantia Nigra of Individuals with Parkinson’s Disease
Source: Biomolecules. 2022 May 25;12(6):747. doi: 10.3390/biom12060747 (PMC9220830; doi:10.3390/biom12060747)
Supplement: Supplementary file 1 [file biomolecules-12-00747-s001.zip]

Archive with 1 entries (1 files):
- biomolecules-1713421-supplementary.xlsx
