# Supplementary material for: Early Forms of α-Synuclein Pathology Are Associated with Neuronal Complex I Deficiency in the Substantia Nigra of Individuals with Parkinson’s Disease
Source: Biomolecules. 2022 May 25;12(6):747. doi: 10.3390/biom12060747 (PMC9220830; doi:10.3390/biom12060747)
Supplement: Supplementary file 1 [file biomolecules-12-00747-s001.zip › biomolecules-1713421-supplementary.xlsx]

## Sheet: Title page
Title	Individual values from cell counts
Number of sheets	3

## Sheet: CI counts
Observer 1							Observer 2
Study ID	Total neuronal count	CI state	Cytoplasmic ⍺-syn inclusion				Study ID	Total neuronal count	CI state	Cytoplasmic ⍺-syn inclusion
			LB/ dense inclusion	Dot-like	No inclusion					LB/ dense inclusion	Dot-like	No inclusion
PD 01	13	CI+	0	1	10		PD 01	9	CI+	0	1	6
		CI-	0	1	1				CI-	0	1	1
PD 02	26	CI+	4	4	18		PD 02	26	CI+	1	4	21
		CI-	0	0	0				CI-	0	0	0
PD 03	29	CI+	3	7	12		PD 03	29	CI+	3	6	15
		CI-	0	4	3				CI-	0	2	3
PD 04	22	CI+	1	2	15		PD 04	30	CI+	1	2	23
		CI-	0	1	3				CI-	0	1	3
PD 05	17	CI+	6	3	7		PD 05	24	CI+	4	7	12
		CI-	0	0	1				CI-	0	0	1
PD 06	24	CI+	3	6	14		PD 06	24	CI+	3	5	15
		CI-	0	1	0				CI-	0	1	0
PD 07	26	CI+	5	4	14		PD 07	26	CI+	5	4	15
		CI-	0	2	1				CI-	0	1	1
PD 08	37	CI+	1	2	34		PD 08	43	CI+	1	3	38
		CI-	0	0	0				CI-	0	0	1
⍺-syn: ⍺-synuclein, LB: Lewy body, Dot-like: dot-like granular structures, CI+: complex I positive neuron, CI-: complex I negative neuron

## Sheet: CIV counts
Observer 1							Observer 2
Study ID	Total neuronal count	CIV state	Cytoplasmic ⍺-syn inclusion				Study ID	Total neuronal count	CIV state	Cytoplasmic ⍺-syn inclusion
			LB/ dense inclusion	Dot-like	No inclusion					LB/ dense inclusion	Dot-like	No inclusion
PD 01	33	CIV+	0	3	29		PD 01	29	CIV+	0	4	25
		CIV-	0	0	1				CIV-	0	0	0
PD 02	24	CIV+	1	4	19		PD 02	23	CIV+	1	5	17
		CIV-	0	0	0				CIV-	0	0	0
PD 03	28	CIV+	5	2	17		PD 03	25	CIV+	6	5	13
		CIV-	0	2	2				CIV-	0	0	1
PD 04	38	CIV+	4	7	10		PD 04	31	CIV+	4	4	11
		CIV-	0	2	15				CIV-	0	2	10
PD 05	24	CIV+	1	3	19		PD 05	18	CIV+	1	1	16
		CIV-	0	0	1				CIV-	0	0	0
PD 08	20	CIV+	1	3	15		PD 08	15	CIV+	0	3	11
		CIV-	0	0	1				CIV-	0	0	1
⍺-syn: ⍺-synuclein, LB: Lewy body, Dot-like: dot-like granular structures, CIV+: complex IV positive neuron, CIV-: complex IV negative neuron
